# Supplementary material for: The value of age of onset and family history as predictors of molecular diagnosis in a Swedish cohort of inherited retinal disease
Source: Acta Ophthalmol. 2024 Dec 6;103(3):327–38. doi: 10.1111/aos.16804 (PMC11986402; doi:10.1111/aos.16804)
Supplement: Supplementary file 1 — Table S1: Supporting Information [file AOS-103-327-s002.xlsx]

## Sheet: cohort_data
id	sex	clinical_diagnosis	diagnosis_group	molecular_diagnosis	gene	inheritance_pattern	refseq_transcript	variant_1_position_grch37	variant_1_amino_acid_consequence	variant_1_type	variant_1_acmg	variant_1_zygosity	variant_2_position_grch37	variant_2_amino_acid_consequence	variant_2_type	variant_2_acmg	variant_2_zygosity	autsomal_recessive_confirmed_trans	other_variants
1	Male	CONE-ROD DYSTROPHY	CRD	No														Not applicable
2	Female	RETINITIS PIGMENTOSA	RP	No														No	EYS, NM_001292009.1, c.2138-?_3568+?del, p.(?), Heterozygous, Pathogenic EYS, NM_001292009.1, c.9242T>A p.(Ile3081Lys), Heterozygous, Variant of uncertain significance ABCA4 NM_00350.2, c.2875A>T p.(Thr959Ser), Heterozygous, Likely pathogenic
3	Male	ALAND ISLAND EYE DISEASE	MISC	Yes	CACNA1F	X-linked	NM_005183.3	c.4516A>C	p.(Lys1506Gln)	Missense	LP	hemizygous						Not applicable
4	Female	RETINITIS PIGMENTOSA	RP	Yes	TOPORS	Autosomal dominant	NM_005802.4	c.2556_2557del	p.(Glu852Aspfs*20)	Frameshift	P	heterozygous						Not applicable
5	Male	CHOROIDEREMIA	CHM	Yes	CHM	X-linked	NM_000390	c.117_1244del1128	p.(?)	Structural Variant	P	hemizygous						Not applicable
6	Male	STARGARDT	STGD	Yes	ABCA4	Autosomal recessive	NM_000350.2	c.4457C>T	p.(Pro1486Leu)	Missense	P	homozygous						Not applicable
7	Male	VITELLIFORM MACULAR DYSTROPHY	VMD	Yes	BEST1	Autosomal dominant	NM_004183	c.274C>T	p.(Arg92Cys)	Missense	P	heterozygous						Not applicable
8	Female	RETINITIS PIGMENTOSA	RP	Yes	SNRNP200	Autosomal dominant	NM_014014.4	c.2042G>A	p.(Arg681His)	Missense	P	heterozygous						Not applicable
9	Male	STARGARDT	STGD	Yes	ABCA4	Autosomal recessive	NM_000350	c.2588G>C	p.(Gly863Ala)	Missense	P	heterozygous	c.5461-10T>C	p.(?)	Splice Site Region	P	heterozygous	No
10	Male	RETINOSCHISIS	RS	Yes	RS1	X-linked	NM_000330	c.184+2T>G	p.(?)	Splice Site Donor	P	hemizygous						Not applicable
11	Male	CONE-ROD DYSTROPHY	CRD	No														Not applicable
12	Male	SYNDROMIC RETINITIS PIGMENTOSA	SIRD	No														Not applicable
13	Male	MACULAR DYSTROPHY	MD	No														Not applicable	ABCA4, NM_00350.2, c.2894A>G p.(Asn965Ser), Heterozygous, Pathogenic
14	Male	CONE DYSTROPHY	CRD	No														Not applicable
15	Female	ENHANCED S-CONE SYNDROME	MISC	Yes	NR2E3	Autosomal recessive	NM_014249.3	c.119-2A>C	p.(?)	Splice Site Acceptor	P	homozygous						Not applicable
16	Male	CHOROIDEREMIA	CHM	Yes	CHM	X-linked	NM_000390	chrX:g.85296960_85303374inv	p.(?)	Structural Variant	P	hemizygous						Not applicable
17	Female	MACULAR DYSTROPHY	MD	No														No	ABCA4, NM_00350.2, c.2588G>C p.(Gly863Ala), Heterozygous, Pathogenic ABCA4, NM_00350.2, c.2877C>T p.(Thr959Thr), Heterozygous, Variant of uncertain significance
18	Male	UNSPECIFIED RETINAL DYSTROPHY	UIRD	Yes	ABCA4	Autosomal recessive	NM_000350.2	c.5461-10T>C	p.(?)	Splice Site Region	P	heterozygous	c.[1622T>C;3113C>T]	p.[Leu541Pro;Ala1038Val]	Missense	P	heterozygous	No
19	Female	RETINITIS PIGMENTOSA	RP	Yes	EYS	Autosomal recessive	NM_001142800.1	c.8648_8655del	p.(Thr2883Lysfs*4)	Frameshift	P	homozygous	c.1155T>A	p.(Cys385*)	Nonsense	LP	heterozygous	No
20	Female	PANRETINAL DYSTROPHY	UIRD	Yes	RDH12	Autosomal recessive	NM_152443.2	c.785C>A	p.(Ala262Glu)	Missense	LP	homozygous						Not applicable
21	Male	RETINITIS PIGMENTOSA	RP	Yes	PCARE	Autosomal recessive	NM_001029883.2	c.3604C>T	p.(Arg1202*)	Nonsense	LP	heterozygous	c.1541delC	p.(Pro514Hisfs*27)	Frameshift	P	heterozygous	No
22	Female	LEBER CONGENITAL AMAUROSIS	LCA	Yes	CRB1	Autosomal recessive	NM_201253.2	c.2557C>T	p.(Gln853*)	Nonsense	P	homozygous						Not applicable
23	Female	RETINITIS PIGMENTOSA	RP	No														Not applicable
24	Female	RETINITIS PIGMENTOSA	RP	No														Not applicable
25	Male	RETINITIS PIGMENTOSA	RP	No														Not applicable
26	Male	CHOROIDEREMIA	CHM	Yes	CHM	X-linked	NM_000390.3	c.941-1G>A	p.(?)	Splice Site Acceptor	P	hemizygous						Not applicable
27	Female	STARGARDT	STGD	Yes	ABCA4	Autosomal recessive	NM_000350.2	c.5882G>A	p.(Gly1961Glu)	Missense	P	heterozygous	c.179C>T	p.(Ala60Val)	Missense	LP	heterozygous	No
28	Male	RETINOSCHISIS	RS	Yes	RS1	X-linked	NM_000330.3	c.184+2T>G	p.(?)	Splice Site Donor	P	hemizygous						Not applicable
29	Female	RETINITIS PIGMENTOSA	RP	No														Not applicable
30	Male	CHOROIDEREMIA	CHM	Yes	CHM	X-linked	NM_000390.3	c.116+1G>A	p.(?)	Splice Site Donor	P	hemizygous						Not applicable
31	Male	RETINAL DYSTROPHY AND HEARING LOSS	SIRD	Yes	CEP78	Autosomal recessive	NM_001098802.2	c.328A>T	p.(Lys110*)	Nonsense	LP	homozygous						Not applicable
32	Female	SYNDROMIC CONE-ROD DYSTROPHY	SIRD	No														Not applicable
33	Female	PANRETINAL DYSTROPHY	UIRD	No														Not applicable	WDR19, NM_025132.3, c.2006G>A, p.(Cys669Tyr), Homozygous, Variant of uncertain significance
34	Female	STARGARDT	STGD	Yes	ABCA4	Autosomal recessive	NM_000350.2	c.2743G>A	p.(Asp915Asn)	Missense	P	homozygous						Not applicable
35	Female	RETINITIS PIGMENTOSA	RP	Yes	USH2A	Autosomal recessive	NM_206933.2	c.920_923dup	p.(Gln308Glnfs*16)	Frameshift	P	heterozygous	c.10342G>A	p.(Glu3448Lys)	Missense	LP	heterozygous	Yes
36	Female	PRESENILE DRUSEN	MISC	No														Not applicable
37	Male	SYNDROMIC CONNECTIVE TISSUE DISEASE	SIRD	No														Not applicable
38	Male	NANOPHTALMOS AND PANRETINAL DYSTROPHY	MISC	Yes	MFRP	Autosomal recessive	NM_031433.3	c.498del	p.(Asn167Thrfs*25)	Frameshift	P	heterozygous	c.737_738insA	p.(Phe246Leufs*18)	Frameshift	LP	heterozygous	Yes
39	Male	CHOROIDEREMIA	CHM	Yes	CHM	X-linked	NM_000390.2	c.715C>T	p.(Arg239*)	Nonsense	P	hemizygous						Not applicable
40	Female	STARGARDT	STGD	Yes	ABCA4	Autosomal recessive	NM_000350.2	c.3322C>T	p.(Arg1108Cys)	Missense	P	heterozygous	c.6181_6184del	p.(Thr2061Serfs*53)	Frameshift	P	heterozygous	No
41	Female	RETINITIS PIGMENTOSA	RP	No														Not applicable	USH2A, NM_007123.5, c.949C>A, p.(Arg317Arg), Heterozygous, Pathogenic
42	Male	USHER SYNDROME TYPE 2	SIRD	Yes	USH2A	Autosomal recessive	NM_206933.2	c.5573-834A>G	p.(?)	Deep intronic	P	heterozygous	c.8931_8932insAlu	p.(?)	Structural Variant	LP	heterozygous	Yes
43	Male	STARGARDT	STGD	Yes	ABCA4	Autosomal recessive	NM_000350.2	c.[1622T>C;3113C>T]	p.[Leu541Pro;Ala1038Val]	Missense	P	heterozygous	c.1933G>T	p.(Asp645Tyr)	Missense	LP	heterozygous	Yes
44	Female	MACULAR DYSTROPHY	MD	No														Not applicable
45	Female	STARGARDT	STGD	Yes	ABCA4	Autosomal recessive	NM_000350.2	c.3819dup	p.(Leu1274Serfs*8)	Frameshift	P	heterozygous	c.5882G>A	p.(Gly1961Glu)	Missense	P	heterozygous	No
46	Male	LEBER CONGENITAL AMAUROSIS	LCA	Yes	RPGRIP1	Autosomal recessive	NM_020366.3	c.2737_2740del	p.(Glu913Asnfs*23)	Frameshift	LP	homozygous						Not applicable
47	Female	BIETTI CRYSTALLINE DYSTROPHY	MISC	Yes	CYP4V2	Autosomal recessive	NM_207352.3	c.1091-2A>G	p.(?)	Splice Site Acceptor	P	heterozygous	c.802-8_810delinsGC	p.(?)	Splice Site Acceptor	P	heterozygous	No
48	Male	RETINOSCHISIS	RS	Yes	RS1	X-linked	NM_000330.3	c.488G>A	p.(Trp163*)	Nonsense	LP	hemizygous						Not applicable
49	Female	RETINITIS PIGMENTOSA	RP	No														Not applicable	CNGB1, NM_001297.4, c.2544delG, p.(Leu849Cysfs*15), Heterozygous, Likely pathogenic USH2A, NM_206933.2, c.11156G>A, p.(Arg3719His), Heterozygous, Pathogenic
50	Female	STARGARDT	STGD	Yes	ABCA4	Autosomal recessive	NM_000350.2	c.[983A>T;3106G>A]	p.[Glu328Val;Glu1036Lys]	Missense	p	heterozygous	c.4868delG	p.(Gly1623Alafs*39)	Frameshift	P	heterozygous	No
51	Male	RETINOSCHISIS	RS	Yes	RS1	X-linked	NM_000330.3	c.527T>C	p.(Phe176Ser)	Missense	LP	hemizygous						Not applicable
52	Male	VITELLIFORM MACULAR DYSTROPHY	VMD	No														Not applicable	CTNNA1, NM_001903.2, c.1908G>A, p.(Glu636=), Heterozygous, Variant of uncertain significance
53	Female	RETINITIS PIGMENTOSA	RP	No														Not applicable
54	Male	RETINITIS PIGMENTOSA	RP	Yes	USH2A	Autosomal recessive	NM_206933.2	c.10073G>A	p.(Cys3358Tyr)	Missense	P	heterozygous	c.920_923dup	p.(His308Glnfs*16)	Frameshift	P	heterozygous	Yes
55	Male	RETINOSCHISIS	RS	Yes	RS1	X-linked	NM_000330.3	c.214G>A	p.(Glu72Lys)	Missense	P	hemizygous						Not applicable
56	Male	RETINITIS PIGMENTOSA	RP	Yes	RPGR	X-linked	NM_000328.3	c.1415-?_2149+?del	p.(?)	Structural Variant	P	hemizygous						Not applicable
57	Female	CONE-ROD DYSTROPHY	CRD	Yes	ABCA4	Autosomal recessive	NM_000350.2	c.[1622T>C;3113C>T]	p.[Leu541Pro;Ala1038Val]	Missense	P	heterozygous	c.2416A>C	p.(Thr806Pro)	Missense	LP	heterozygous	Yes
58	Female	RETINITIS PIGMENTOSA	RP	Yes	RHO	Autosomal dominant	NM_000539.3	c.541G>A	p.(Glu181Lys)	Missense	P	heterozygous						Not applicable
59	Male	CONE-ROD DYSTROPHY	CRD	Yes	CRX	Autosomal dominant	NM_000554.5	c. (100+1_101-1)_(252+1_253-1)del	p.(?)	Structural Variant	LP	heterozygous						Not applicable
60	Male	RETINAL DYSTROPHY AND HEARING LOSS	SIRD	No														Not applicable	TUBB4B, NM_006088, c.604A>G, p.(Ile202Val), Heterozygous, Variant of Unknown Significance
61	Male	RETINAL DYSTROPHY	UIRD	No														Not applicable
62	Male	RETINITIS PIGMENTOSA	RP	Yes	RP1	Autosomal recessive	NM_006269.1	c.1012C>T	p.(Arg338*)	Nonsense	P	homozygous						Not applicable
63	Male	USHER SYNDROME TYPE 1	SIRD	Yes	CDH23	Autosomal recessive	NM_022124.5	c.4488G>C	p.(Gln1496His)	Missense	P	heterozygous	c.6393del	p.(Ile2132Serfs*11)	Frameshift	P	heterozygous	No
64	Male	RETINITIS PIGMENTOSA	RP	Yes	RP2	X-linked	NM_006915.3	c.(?-1)_(768+1_769-1)del	p.(?)	Structural Variant	P	hemizygous						Not applicable
65	Male	RETINITIS PIGMENTOSA	RP	Yes	EYS	Autosomal recessive	NM_001142800.1	c.9019G>T	p.(Asp3007Tyr)	Missense	P	homozygous						Not applicable
66	Female	USHER SYNDROME	SIRD	No														No	USH2A, NM_206933.2, c.11736G>C, p.(Glu3912Asp), Heterozygous, Variant of uncertain significance USH2A, NM_206933.2, c.7301-5G>A, p.(?), Heterozygous, Variant of uncertain significance
67	Male	RETINITIS PIGMENTOSA	RP	No														No	USH2A, NM_206933.2, c.907C>T, p.(Arg303Cys), Heterozygous, Likely pathogenic USH2A, NM_206933.2, c.14134-6T>G, p.(?), Heterozygous, Variant of uncertain significance
68	Male	RETINITIS PIGMENTOSA	RP	Yes	PRPF31	Autosomal dominant	NM_015629.3	c.1146+2T>C	p.(?)	Splice Site Donor	P	heterozygous						Not applicable
69	Male	CONGENITAL STATIONAY NIGHT BLINDNESS	CSNB	Yes	CACNA1F	X-linked	NM_005183.3	c.1403-2A>G	p.(?)	Splice Site Acceptor	P	hemizygous						Not applicable
70	Female	STARGARDT	STGD	Yes	ABCA4	Autosomal recessive	NM_000350	c.6449G>A	p.(Cys2150Tyr)	Missense		heterozygous	c.5242G>A	p.(Gly1748Arg)	Missense		heterozygous	Yes
71	Female	RETINITIS PIGMENTOSA	RP	Yes	RPGR	X-linked	NM_001034853.1	c.2405_2406del	p.(Glu802Glyfs*32)	Frameshift	P	heterozygous						Not applicable
72	Male	CONE-ROD DYSTROPHY	CRD	No														Not applicable
73	Male	MACULAR DYSTROPHY	MD	No														Not applicable
74	Male	STARGARDT	STGD	Yes	ABCA4	Autosomal recessive	NM_000350.2	c.3523-1G>A	p.(?)	Splice Site Acceptor	P	heterozygous	c.6479+4A>C	p.(?)	Splice Site Region	LP	heterozygous	Yes
75	Male	RETINITIS PIGMENTOSA	RP	Yes	RPGR	X-linked	NM_001034853.1	c.511C>T	p.(Gln171*)	Nonsense	LP	hemizygous						Not applicable
76	Female	RETINITIS PIGMENTOSA	RP	Yes	PRPF31	Autosomal dominant	NM_015629.3	chr19:g.54577080_54631835del	p.(?)	Structural Variant	P	heterozygous						Not applicable
77	Male	FUNDUS FLAVIMACULATUS	STGD	No														Not applicable
78	Female	STARGARDT	STGD	No														Not applicable
79	Female	CONE-ROD DYSTROPHY	CRD	No														Not applicable
80	Female	RETINITIS PIGMENTOSA	RP	Yes	EYS	Autosomal recessive	NM_001142800.1	c.[1155T>A;c.8648_8655del]	p.[Cys385*;Thr2883Lysfs*4]	Nonsense	P	homozygous						Not applicable
81	Female	USHER SYNDROME TYPE 2	SIRD	Yes	USH2A	Autosomal recessive	NM_206933.2	c.1256G>A	p.(Cys419Tyr)	Missense	LP	heterozygous	c.14350G>T	p.(Glu4784*)	Nonsense	P	heterozygous	Yes
82	Female	CONE-ROD DYSTROPHY	CRD	No														Not applicable
83	Male	BOTHNIA RETINAL DYSTROPHY	MISC	Yes	RLBP1	Autosomal recessive	NM_000326.4	c.700C>T	p.(Arg234Trp)	Missense	P	homozygous						Not applicable
84	Female	STARGARDT	STGD	Yes	ABCA4	Autosomal recessive	NM_000350.2	c.5461-10T>C	p.(?)	Splice Site Region	P	heterozygous	c.5603A>T	p.(Asn1868Ile)	Missense	Hypomorphic	heterozygous	Yes
85	Male	FUNDUS FLAVIMACULATUS	STGD	No														Not applicable
86	Male	SYNDROMIC CONE-ROD DYSTROPHY	SIRD	No														Not applicable
87	Male	CONE DYSTROPHY	CRD	Yes	ABCA4	Autosomal recessive	NM_000350.2	c.3322C>T	p.(Arg1108Cys)	Missense	P	heterozygous	c.634C>T	p.(Arg212Cys)	Missense	P	heterozygous	No
88	Male	RETINITIS PIGMENTOSA	RP	Yes	USH2A	Autosomal recessive	NM_206933.2	c.9556_9556del	p.(Ser3186fs*31)	Frameshift	P	heterozygous	c.2276G>T	p.(Cys759Phe)	Missense	P	heterozygous	No
89	Female	RETINITIS PIGMENTOSA	RP	Yes	PCARE	Autosomal recessive	NM_001029883.2	c.3149_3149dup	p.(Pro1051fs)	Frameshift	LP	heterozygous	c.2627_2628dup	p.(Trp877Hisfs*7)	Frameshift	LP	heterozygous	No
90	Male	CONGENITAL STATIONAY NIGHT BLINDNESS	CSNB	Yes	CACNA1F	X-linked	NM_005183.4	c.3895C>T	p.(Arg1299*)	Nonsense	P	hemizygous						Not applicable
91	Female	CONE DYSTROPHY	CRD	Yes	KCNV2	Autosomal recessive	NM_133497.3	c.153T>G	p.(Tyr51*)	Nonsense	P	homozygous						Not applicable
92	Male	CONGENITAL STATIONAY NIGHT BLINDNESS	CSNB	Yes	RLBP1	Autosomal recessive	NM_000326.4	c.677T>A	p.(Met226Lys)	Missense	P	heterozygous	c.700C>T	p.(Arg234Trp)	Missense	P	heterozygous	No
93	Female	STARGARDT	STGD	Yes	ABCA4	Autosomal recessive	NM_000350.2	c.1610G>A	p.(Arg537His)	Missense	LP	heterozygous	c.6229C>T	p.(Arg2077Trp)	Missense	P	heterozygous	No
94	Female	RETINITIS PIGMENTOSA	RP	Yes	NR2E3	Autosomal recessive	NM_14249	c.119-2A>C	p.(?)	Splice Site Acceptor	P	heterozygous	c.908T>C	p.(Leu303Pro)	Missense	LP	heterozygous	Yes
95	Female	RETINITIS PIGMENTOSA	RP	Yes	SNRNP200	Autosomal recessive	NM_014014.4	c.3269G>A	p.(Arg1090Gln)	Missense	P	homozygous						Not applicable
96	Male	UNSPECIFIED RETINAL DYSTROPHY	UIRD	Yes	CLN3	Autosomal recessive	NM_001042432.1	c.379dup	p.(Arg127Profs*33)	Frameshift	LP	heterozygous	c.(460+1_461-1)_(677+1_678-1)del	p.(?)	Structural Variant	P	heterozygous	Yes
97	Male	SYNDROMIC CONE-ROD DYSTROPHY	SIRD	Yes	CEP250	Autosomal recessive	NM_007186.6	c.1531del	p.(Gln511Argfs*18)	Frameshift	LP	homozygous						Not applicable
98	Female	STARGARDT	STGD	No														Not applicable
99	Male	UNSPECIFIED RETINAL DYSTROPHY	UIRD	Yes	BEST1	Autosomal dominant	NM_004183.3	c.240C>A	p.(Phe80Leu)	Missense	P	heterozygous						Not applicable
100	Male	RETINOSCHISIS	RS	Yes	RS1	X-linked	NM_000330.3	c.598C>T	p.(Arg200Cys)	Missense	P	hemizygous						Not applicable
101	Female	CONE-ROD DYSTROPHY	CRD	No														Not applicable
102	Female	CONE-ROD DYSTROPHY	CRD	No														Not applicable
103	Female	CONE DYSTROPHY	CRD	Yes	PROM1	Autosomal dominant	NM_006017.2	c.1117C>T	p.(Arg373Cys)	Missense	P	heterozygous						Not applicable
104	Female	UNSPECIFIED RETINAL DYSTROPHY	UIRD	Yes	BBS1	Autosomal recessive	NM_024649.4	c.1169T>G	p.(Met390Arg)	Missense	P	homozygous						Yes
105	Female	STARGARDT	STGD	No														Not applicable
106	Female	CONE-ROD DYSTROPHY	CRD	No														Not applicable
107	Female	RETINITIS PIGMENTOSA	RP	No														Not applicable
108	Female	UNSPECIFIED RETINAL DYSTROPHY	UIRD	Yes	BEST1	Autosomal recessive	NM_004183.3	c.763C>T	p.(Arg255Trp)	Missense	P	heterozygous	c.1622del	p.(Leu541Argfs*68)	Frameshift	P	heterozygous	Yes
109	Female	VITELLIFORM MACULAR DYSTROPHY	VMD	Yes	BEST1	Autosomal dominant	NM_004183.3	c.279G>C	p.(Trp93Cys)	Missense	P	heterozygous						Not applicable
110	Female	STARGARDT	STGD	Yes	ABCA4	Autosomal recessive	NM_000350.2	c.4773+3A>G	p.(?)	Splice Site Region	P	heterozygous	c.768G>T	p.(Val256=)	Synonymous	P	heterozygous	Yes
111	Female	VITELLIFORM MACULAR DYSTROPHY	VMD	Yes	BEST1	Autosomal dominant	NM_004183.3	c.279G>C	p.(Trp93Cys)	Missense	P	heterozygous						Not applicable
112	Male	UNSPECIFIED RETINAL DYSTROPHY	UIRD	No														Not applicable
113	Male	UNSPECIFIED RETINAL DYSTROPHY	UIRD	No														Not applicable	GNAT1, NM_144499.2, c.127A>C, p.(Ser43Arg), Homozygous, Variant of uncertain significance
114	Male	RETINITIS PIGMENTOSA	RP	Yes	PRPF31	Autosomal dominant	NM_015629.3	c.698-1G>A	p.(?)	Splice Site Acceptor	P	heterozygous						Not applicable
115	Female	CONE-ROD DYSTROPHY	CRD	Yes	CRX	Autosomal dominant	NM_000554.5	c.534_538del	p.(Leu179Glyfs*55)	Frameshift	LP	heterozygous						Not applicable
116	Male	ACHROMATOPSIA	ACHM	Yes	PDE6H	Autosomal recessive	NM_006205.2	c.35C>G	p.(Ser12*)	Nonsense	P	homozygous						Not applicable
117	Male	RETINITIS PIGMENTOSA	RP	No														Yes	EYS, NM_001142800.1, c.1185-6T>G, p.(?), Heterozygous, Likely pathogenic EYS, NM_001142800.1, c.5825G>T, p.(Gly1942Val), Heterozygous, Variant of uncertain significance
118	Female	RETINAL DYSTROPHY	UIRD	No														Not applicable
119	Male	PANRETINAL DYSTROPHY	UIRD	Yes	ADAM9	Autosomal recessive	NM_003816.2	c.48G>A	p.(Trp16*)	Nonsense	LP	homozygous						Not applicable
120	Male	SYNDROMIC RETINITIS PIGMENTOSA	SIRD	Yes	CWC27	Autosomal recessive	NM_005869.2	chr5:g.64074085_64096571del	p.(?)	Structural Variant	P	homozygous						Not applicable
121	Female	STARGARDT	STGD	Yes	ABCA4	Autosomal recessive	NM_000350.2	c.4685T>C	p.(Ile1562Thr)	Missense	P	heterozygous	c.4326C>A	p.(Asn1442Lys)	Missense	P	heterozygous	Yes
122	Female	STARGARDT	STGD	Yes	ABCA4	Autosomal recessive	NM_000350.2	c.1007C>G	p.(Ser336Cys)	Missense	P	heterozygous	c.1933G>A	p.(Asp645Asn)	Missense	P	heterozygous	No
123	Male	RETINITIS PIGMENTOSA	RP	Yes	USH2A	Autosomal recessive	NM_206933.2	c.10712C>T	p.(Thr3571Met)	Missense	P	heterozygous	c.12145G>A	p.(Ala4049Thr)	Missense	P	heterozygous	No
124	Male	RETINITIS PIGMENTOSA	RP	Yes	RPGR	X-linked	NM_000328.2	c.494dup	p.(Asp166*)	Nonsense	LP	hemizygous						Not applicable
125	Female	BRADYOPSI/INCOMPLETE ACHROMATOPSIA	MISC	Yes	RGS9	Autosomal recessive	NM_003835.3	c.1204-1G>A	p.(?)	Splice Site Acceptor	LP	heterozygous	c.746+1339_807del	p.(?)	Structural Variant	LP	heterozygous	No
126	Male	SYNDROMIC CONE DYSTROPHY	SIRD	Yes	SCLT1	Autosomal recessive	NM_144643.3	c.1439+1del	p.(?)	Splice Site Donor	LP	homozygous						Not applicable
127	Male	STARGARDT	STGD	Yes	ABCA4	Autosomal recessive	NM_000350.2	c.3322C>T	p.(Arg1108Cys)	Missense	P	heterozygous	c.5714+5G>A	p.(?)	Splice Site Region	P	heterozygous	No
128	Male	CONGENITAL STATIONAY NIGHT BLINDNESS	CSNB	No														Not applicable
129	Male	RETINITIS PIGMENTOSA	RP	Yes	PDE6A	Autosomal recessive	NM_000440.2	c.1702G>A	p.(Gly568Arg)	Missense	LP	homozygous						Not applicable
130	Female	RETINITIS PIGMENTOSA	RP	Yes	CNGA1	Autosomal recessive	NM_000087.3	c.94C>T	p.(Arg32*)	Nonsense	P	homozygous						Not applicable
131	Female	RETINITIS PIGMENTOSA	RP	Yes	CEP290	Autosomal recessive	NM_025114.3	c.3249dup	p.(Arg1084Thrfs*11)	Frameshift	P	heterozygous	c.1065+1G>A	p.(?)	Splice Site Donor	P	heterozygous	Yes
132	Female	SYNDROMIC RETINITIS PIGMENTOSA	SIRD	No														Yes	CEP83, NM_016122, c.346G>T, p.(Glu116*), Heterozygous, Likely pathogenic CEP83 NM_016122, c.410T>C, p.(Leu137Pro), Heterozygous, Variant of uncertain significance
133	Male	CONE-ROD DYSTROPHY	CRD	No														Not applicable	ABCA4, NM_000350.2, c.4540-?_4634+?del, p.(?), Heterozygous, Variant of uncertain significance
134	Female	MACULAR DYSTROPHY	MD	No														Not applicable
135	Female	RETINITIS PIGMENTOSA	RP	No														Not applicable
136	Male	MACULAR DYSTROPHY	MD	No														Not applicable
137	Female	VITELLIFORM MACULAR DYSTROPHY	VMD	Yes	BEST1	Autosomal dominant	NM_004183.3	c.274C>T	p.(Arg92Cys)	Missense	P	heterozygous						Not applicable
138	Male	RETINITIS PIGMENTOSA	RP	No														No	CDHR1, NM_033100.4, c.666del, p.(Asp223Metfs*44), Heterozygous, Likely pathogenic CDHR1, NM_033100.4, c.289G>C, p.(Asp97His), Heterozygous, Variant of uncertain significance USH2A, NM_206933.3, c.8758A>G, p.(Thr2920Ala), Heterozygous, Likely pathogenic
139	Male	CONGENITAL STATIONAY NIGHT BLINDNESS	CSNB	Yes	CACNA1F	X-linked	NM_005183.4	c.3258del	p.(Gly1087Alafs*42)	Frameshift	LP	hemizygous						Not applicable
140	Male	VITELLIFORM MACULAR DYSTROPHY	VMD	Yes	BEST1	Autosomal dominant	NM_004183.4	c.279G>C	p.(Trp93Cys)	Missense	P	heterozygous						Not applicable
141	Female	RETINITIS PIGMENTOSA	RP	No														Not applicable
142	Male	STARGARDT	STGD	Yes	ABCA4	Autosomal recessive	NM_000350.3	c.5882G>A	p.(Gly1961Glu)	Missense	P	heterozygous	c.[3428C>T;5603A>T]	p.[Thr1143Ile;Asn1868Ile]	Missense	Hypomorphic	heterozygous	Yes
143	Male	DOYNE HONEYCOMB RETINAL DYSTROPHY	MISC	No														Not applicable
144	Male	CONE-ROD DYSTROPHY	CRD	No														Not applicable
145	Male	CENTRAL AREOLAR CHOROIDAL DYSTROPHY	MISC	No														Not applicable
146	Male	STARGARDT	STGD	Yes	ABCA4	Autosomal recessive	NM_000350.3	c.5460+1G>A	p.(?)	Splice Site Donor	P	heterozygous	c.2023G>A	p.(Val675Ile)	Missense	P	heterozygous	No
147	Male	RETINITIS PIGMENTOSA	RP	No														Not applicable	HGSNAT, NM_152419.3, c.1622C>T, p.(Ser541Leu), Heterozygous, Likely pathogenic IFT140, NM_014714.4, c.1156-2A>G, p.(?), Heterozygous, Likely pathogenic
148	Female	CONE-ROD DYSTROPHY	CRD	No														Not applicable
149	Male	STARGARDT	STGD	No														Not applicable	ABCA4, NM_000350.3, c.5882G>A, p.(Gly1961Glu), Heterozygous, Pathogenic
150	Female	MACULAR DYSTROPHY	MD	No														Not applicable
151	Female	STARGARDT	STGD	No														Not applicable
152	Female	VITELLIFORM MACULAR DYSTROPHY	VMD	Yes	BEST1	Autosomal dominant	NM_004183.4	c.279G>C	p.(Trp93Cys)	Missense	P	heterozygous						Not applicable
153	Female	CONE-ROD DYSTROPHY	CRD	Yes	GUCY2D	Autosomal dominant	NM_000180	c.2747T>C	p.(Ile916Thr)	Missense	LP	heterozygous						Not applicable
154	Male	CONGENITAL STATIONAY NIGHT BLINDNESS	CSNB	No														Not applicable
155	Male	STARGARDT	STGD	No														No	ABCA4, NM_000350.3, c.1874_1912del, p.(Gln625_Met637del), Heterozygous, Variant of uncertain significance ABCA4, NM_000350.3, c.5882G>A, p.(Gly1961Glu), Heterozygous, Pathogenic
156	Male	CONE-ROD DYSTROPHY	CRD	Yes	CRX	Autosomal dominant	NM_000554.6	c.766C>T	p.(Gln256*)	Nonsense	LP	heterozygous						Not applicable
157	Male	RETINOSCHISIS	RS	Yes	RS1	X-linked	NM_000330.4	c.445A>C	p.(Thr149Pro)	Missense	LP	hemizygous						Not applicable
158	Male	CONE-ROD DYSTROPHY	CRD	No														Not applicable
159	Female	PANRETINAL DYSTROPHY	UIRD	No														Not applicable
160	Female	STARGARDT	STGD	Yes	ABCA4	Autosomal recessive	NM_000350.3	c.5882G>A	p.(Gly1961Glu)	Missense	P	heterozygous	c.5917del	p.(Val1973*)	Nonsense	P	heterozygous	No
161	Male	STARGARDT	STGD	Yes	ABCA4	Autosomal recessive	NM_000350.3	c.[1622T>C;3113C>T]	p.[Leu541Pro;Ala1038Val]	Missense	P	homozygous						Not applicable
162	Female	VITELLIFORM MACULAR DYSTROPHY	VMD	Yes	IMPG1	Autosomal dominant	NM_001563.4	chr6:g.76724221_76731822delins[76727925_76727995inv]	p.(?)	Structural Variant	LP	heterozygous						Not applicable
163	Female	RETINITIS PIGMENTOSA	RP	Yes	RHO	Autosomal dominant	NM_000539.3	c.341G>T	p.(Gly114Val)	Missense	P	heterozygous						Not applicable
164	Female	RETINITIS PIGMENTOSA	RP	Yes	PDE6A	Autosomal recessive	NM_000440	c.998+1G>A	p.(?)	Splice Site Donor	P	homozygous						Not applicable
165	Female	VITELLIFORM MACULAR DYSTROPHY	VMD	Yes	PRPH2	Autosomal dominant	NM_000322	c.499G>A	p.(Gly167Ser)	Missense	P	heterozygous						Not applicable
166	Female	CONE-ROD DYSTROPHY	CRD	Yes	ABCA4	Autosomal recessive	NM_000350	c.1622T>C	p.(Leu541Pro)	Missense	P	heterozygous	c.4139C>T	p.(Pro1380Leu)	Missense	P	heterozygous	No
167	Female	RETINITIS PIGMENTOSA	RP	Yes	RP1	Autosomal dominant	NM_006269	c.2194C>T	p.(Gln732*)	Nonsense	P	heterozygous						Not applicable
168	Male	BOTHNIA RETINAL DYSTROPHY	MISC	Yes	RLBP1	Autosomal recessive	NM_000326.5	c.700C>T	p.(Arg234Trp)	Missense	P	homozygous						Not applicable
169	Male	CONE-ROD DYSTROPHY	CRD	Yes	PROM1	Autosomal dominant	NM_006017.3	c.1117C>T	p.(Arg373Cys)	Missense	P	heterozygous						Not applicable
170	Female	BIETTI CRYSTALLINE DYSTROPHY	MISC	Yes	CYP4V2	Autosomal recessive	NM_207352.4	c.400G>T	p.(Gly134*)	Nonsense	P	homozygous						Not applicable
171	Male	CONE-ROD DYSTROPHY	CRD	No														Not applicable
172	Male	RETINITIS PIGMENTOSA	RP	No														Not applicable
173	Male	RETINITIS PIGMENTOSA	RP	Yes	PRPH2	Autosomal dominant	NM_000322	c.646C>T	p.(p.Pro216Ser)	Missense	LP	heterozygous						Not applicable
174	Female	CONE-ROD DYSTROPHY	CRD	Yes	RHO	Autosomal dominant	NM_000539	c.44A>G	p.(Asn15Ser)	Missense	P	heterozygous						Not applicable
175	Female	VITELLIFORM MACULAR DYSTROPHY	VMD	No														Not applicable
176	Male	RETINITIS PIGMENTOSA	RP	Yes	SLC24A1	Autosomal recessive	NM_004727	c.1460dup	p.(Leu488Alafs*21)	Frameshift	LP	homozygous						Not applicable
177	Male	SYNDROMIC RETINITIS PIGMENTOSA	SIRD	Yes	GNPTG	Autosomal recessive	NM_032520	c.347_349del	p.(Asn116del)	Inframe deletion	P	heterozygous	c.607dup	p.(Gln203Profs*4)	Frameshift	P	heterozygous	Yes
178	Female	LEBER CONGENITAL AMAUROSIS	LCA	Yes	NMNAT1	Autosomal recessive	NM_022787	c.196C>T	p.(Arg66Trp)	Missense	LP	heterozygous	c.-71G>A	p.(?)	Deep intronic	LP	heterozygous	Yes
179	Male	RETINITIS PIGMENTOSA	RP	No														Not applicable
180	Female	RETINITIS PIGMENTOSA	RP	No														Not applicable
181	Male	RETINITIS PIGMENTOSA	RP	Yes	CNGA1	Autosomal recessive	NM_000087.4	c.1260T>G	p.(Tyr420*)	Nonsense	LP	homozygous						Not applicable
182	Female	RETINITIS PIGMENTOSA	RP	Yes	PRPF31	Autosomal dominant	NM_015629.4	c.(420+1_421-1)_(855+1_856-1)del	p.(?)	Structural Variant	LP	heterozygous						Not applicable
183	Female	PANRETINAL DYSTROPHY	UIRD	No														Not applicable	CNGA1, NM_000087, c.1633G>A, p.(Gly545Ser), Homozygous, Variant of uncertain significance
184	Male	SYNDROMIC PANRETINAL DYSTROPHY	SIRD	No														Not applicable
185	Female	RETINITIS PIGMENTOSA	RP	No														Not applicable
186	Female	CONE-ROD DYSTROPHY	CRD	No														Not applicable
187	Male	VITELLIFORM MACULAR DYSTROPHY	VMD	Yes	PRPH2	Autosomal dominant	NM_000322	c.493T>C	p.(Cys165Arg)	Missense	LP	heterozygous						Not applicable
188	Male	RETINITIS PIGMENTOSA	RP	No														Not applicable	RHO, NM_000539, c.163A>G, p.(Asn55Asp), Heterozygous, Variant of uncertain significance
189	Male	CONGENITAL STATIONAY NIGHT BLINDNESS	CSNB	No														Not applicable	CRX, NM_000554, c.118C>T, p.(Arg40Trp), Heterozygous, Variant of uncertain significance
190	Female	STARGARDT	STGD	No														No	ABCA4, NM_000350, c.5461-10T>C, p.(?), Heterozygous, Pathogenic ABCA4, NM_000350, c.5603A>T, p.(Asn1868Ile), Heterozygous, Established risk allele
191	Male	ADULT VITELLIFORM MACULAR DYSTROPHY	VMD	Yes	BEST1	Autosomal dominant	NM_004183	c.302C>T	p.(Pro101Leu)	Missense	LP	heterozygous						Not applicable
192	Male	BORNHOLM EYE DISEASE	MISC	No														Not applicable
193	Male	PANRETINAL DYSTROPHY	UIRD	Yes	RPGR	X-linked	NM_000328	c.1245+1G>A	p.(?)	Splice Site Donor	LP	hemizygous						Not applicable
194	Female	CONE DYSTROPHY	CRD	No														Not applicable	RAB28, NM_001017979, c.208G>A, p.(Gly70Arg), Homozygous, Variant of uncertain significance
195	Female	STARGARDT	STGD	No														No	ABCA4, NM_000350, c.3994C>T, p.(Gln1332Ter), Heterozygous , Pathogenic ABCA4, NM_000350, c.5603A>T, p.(Asn1868Ile), Heterozygous, Established risk allele
196	Female	CONE-ROD DYSTROPHY	CRD	Yes	ABCA4	Autosomal recessive	NM_000350	c.5917del	p.(Val1973*)	Nonsense	P	heterozygous	c.6454G>T	p.(Gly2152Cys)	Missense	LP	heterozygous	No
197	Male	RETINITIS PIGMENTOSA	RP	No														Not applicable
198	Female	CONE-ROD DYSTROPHY	CRD	No														Not applicable
199	Male	CONE-ROD DYSTROPHY	CRD	No														Not applicable
200	Female	USHER SYNDROME	SIRD	Yes	ADGRV1	Autosomal recessive	NM_032119	c.17488C>T	p.(Gln5830*)	Nonsense	LP	homozygous						Not applicable
201	Female	RETINITIS PIGMENTOSA	RP	No														Not applicable	RDH12, NM_152443.3, c.548T>A, p.(Ile183Asn), Homozygous, Variant of uncertain significance
202	Male	STARGARDT	STGD	Yes	ABCA4	Autosomal recessive	NM_000350.3	c.4253+4C>T	p.(?)	Splice Site Region	P	heterozygous	c.5603A>T	p.(Asn1868Ile)	Missense	Hypomorphic	heterozygous	No
203	Male	RETINAL DYSTROPHY	UIRD	Yes	CHM	X-linked	NM_000390.4	c.117-1G>T	p.(?)	Splice Site Acceptor	P	hemizygous						Not applicable
204	Female	RETINITIS PIGMENTOSA	RP	No														Not applicable	IMPDH1, NM_000883, c.191-1del, p.(?), Heterozygous, Variant of uncertain significance
205	Female	ADULT VITELLIFORM MACULAR DYSTROPHY	VMD	No														Not applicable
206	Female	ADULT VITELLIFORM MACULAR DYSTROPHY	VMD	No														Not applicable
207	Male	STARGARDT	STGD	Yes	ABCA4	Autosomal recessive	NM_000350.3	c.2894A>G	p.(Asn965Ser)	Missense	P	heterozygous	c.4919G>A	p.(Arg1640Gln)	Missense	P	heterozygous	No
208	Male	RETINOSCHISIS	RS	Yes	RS1	X-linked	NM_000330.4	c.589C>T	p.(Arg197Cys)	Missense	P	hemizygous						Not applicable
209	Male	ADULT VITELLIFORM MACULAR DYSTROPHY	VMD	No														Not applicable
210	Female	CENTRAL AREOLAR CHOROIDAL DYSTROPHY	MD	Yes	IMPG1	Autosomal dominant	NM_001563.4	c.1736T>C	p.(Leu579Pro)	Missense	LP	heterozygous						Not applicable
211	Male	CONE-ROD DYSTROPHY	CRD	No														No	USH2A, NM_206933.4, c.12611C>T p.(Thr4204Ile), Heterozygous, Variant of uncertain significance USH2A, NM_206933.4, c.6937G>T p.(Gly2313Cys), Heterozygous, Likely pathogenic
212	Male	CONGENITAL STATIONAY NIGHT BLINDNESS	CSNB	No														Not applicable
213	Male	MACULOPATHY	MD	No														Not applicable	ARL3, NM_004311.4, c.337del, p.(Glu113LysfsTer4), Heterozygous, Variant of uncertain significance
214	Male	RETINOSCHISIS	RS	Yes	RS1	X-linked	NM_000330.4	c.574C>T	p.(Pro192Ser)	Missense	P	hemizygous						Not applicable
215	Female	VITELLIFORM MACULAR DYSTROPHY	VMD	No														Not applicable
216	Female	STARGARDT	STGD	Yes	ABCA4	Autosomal recessive	NM_000350	c.[1622T>C;3113C>T]	p.[Leu541Pro;Ala1038Val]	Missense	P	heterozygous	c.5882C>A	p.(Gly1961Glu)	Missense	P	heterozygous	No
217	Male	RETINITIS PIGMENTOSA	RP	No														Not applicable
218	Female	RETINITIS PIGMENTOSA	RP	No														No	HGSNAT, NM_152419, c.1843G>A, p.(Ala615Thr), Heterozygous, Variant of uncertain significance HGSNAT, NM_152419, c.451del, p.(Cys151Valfs*5), Heterozygous, Likely pathogenic
219	Female	USHER SYNDROME	SIRD	Yes	USH2A	Autosomal recessive	NM_007123	c.10450C>T	p.(Arg3484*)	Nonsense	P	heterozygous	chr1:g.216210953_216301040del	p.(?)	Structural Variant	P	heterozygous	No
220	Male	STARGARDT	STGD	No														Not applicable
221	Female	RETINITIS PIGMENTOSA	RP	Yes	CRB1	Autosomal recessive	NM_201253	c.379C>T	p.(Gln127*)	Nonsense	P	homozygous						Not applicable
222	Male	RETINITIS PIGMENTOSA	RP	No														Not applicable	EYS, NM_001292009.2, chr6:g.66102577-66147824inv, P.(?), Heterozygous, Variant of uncertain significance IMPDH1, NM_000883, c-1778+3A>G, p.(?), Heterozygous, Variant of uncertain significance
223	Female	SYNDROMIC RETINAL DYSTROPHY	SIRD	No														Not applicable
224	Male	CONE DYSTROPHY	CRD	No														Not applicable
225	Male	VITELLIFORM MACULOPATHY	VMD	Yes	BEST1	Autosomal dominant	NM_004183	c.889C>T	p.(Pro297Ser)	Missense	P	heterozygous						Not applicable
226	Female	UNILATERAL RETINITIS PIGMENTOSA	RP	No														Not applicable
227	Female	STARGARDT	STGD	No														Not applicable
228	Female	MACULAR DYSTROPHY	MD	Yes	GUCY2D	Autosomal dominant	NM_000180.4	c.2747T>C	p.(Ile916Thr)	Missense	LP	heterozygous						Not applicable
229	Female	RETINITIS PIGMENTOSA	RP	Yes	RHO	Autosomal dominant	NM_000539.3	c.491C>T	p.(Ala164Val)	Missense	P	heterozygous						Not applicable
230	Male	STARGARDT	STGD	No														No	ABCA4, NM_000350, c.5461-10T>C, p.(?), Heterozygous, Pathogenic ABCA4, NM_000350, c.1895T>G, p.(Ile632Ser), Heterozygous, Variant of uncertain significance
231	Female	STARGARDT	STGD	Yes	ABCA4	Autosomal recessive	NM_000350.3	c.4457C>T	p.(Pro1486Leu)	Missense	P	homozygous						Not applicable
232	Female	USHER SYNDROME	SIRD	Yes	MYO7A	Autosomal recessive	NM_000260	c.1258A>T	p.(Lys420*)	Nonsense	P	homozygous						Not applicable
233	Male	CONE-ROD DYSTROPHY	CRD	No														No	BBS5, NM_152384, c.25G>A, p.(Glu9Lys), Heterozygous, Variant of uncertain significance BBS5, NM_152384, c.681+1G>T, p.(?), Heterozygous, Likely pathogenic
234	Male	VITELLIFORM MACULAR DYSTROPHY	VMD	Yes	BEST1	Autosomal dominant	NM_004183	c.274C>T	p.(Arg92Cys)	Missense	LP	heterozygous						Not applicable
235	Male	CHOROIDEREMIA	CHM	Yes	CHM	X-linked	NM_000390.4	c.1497C>A	p.(Cys499*)	Nonsense	P	hemizygous						Not applicable
236	Female	RETINITIS PIGMENTOSA	RP	No														Not applicable
237	Male	USHER SYNDROME	SIRD	No														No	USH2A, NM_206933.4, c.1256G>A, p.(Cys419Tyr), Heterozygous, Variant of uncertain significance USH2A, NM_206933.4, c.14350G>T, p.(Glu4784*), Heterozygous, Likely pathogenic
238	Female	RETINITIS PIGMENTOSA	RP	Yes	USH2A	Autosomal recessive	NM_206933.4	c.12575G>A	p.(Arg4192His)	Missense	P	heterozygous	c.1876C>T	p.(Arg626*)	Nonsense	P	heterozygous	No
239	Male	ALSTROM SYNDROME	SIRD	Yes	ALMS1	Autosomal recessive	NM_015120	c.10563_10564del	p.(His3521Glnfs*17)	Frameshift	P	heterozygous	c.2749dup	p.(Ser917Phefs*12)	Frameshift	P	heterozygous	Yes
240	Female	CONE-ROD DYSTROPHY	CRD	No														Not applicable
241	Male	RETINITIS PIGMENTOSA	RP	Yes	PDE6B	Autosomal recessive	NM_000283.4	c.801C>A	p.(Tyr267*)	Nonsense	LP	homozygous						Not applicable
242	Male	VITELLIFORM MACULAR DYSTROPHY	VMD	Yes	BEST1	Autosomal dominant	NM_004183.4	c.279G>C	p.(Trp93Cys)	Missense	P	heterozygous						Not applicable
243	Female	RETINITIS PIGMENTOSA	RP	No														Not applicable
244	Male	SYNDROMIC RETINAL DYSTROPHY	SIRD	Yes	CWC27	Autosomal recessive	NM_005869	c.994C>T	p.(Gln332*)	Nonsense	P	homozygous						Not applicable
245	Male	OCCULT MACULAR DYSTROPHY	MISC	No														Not applicable
246	Male	CONE-ROD DYSTROPHY	CRD	No														No	USH2A, NM_206933, c.10450C>T, p.(Arg3484*), Heterozygous, Pathogenic USH2A, NM_206933, c.4646G>A, p.(Arg1549Gln), Heterozygous, Variant of uncertain significance
247	Male	RETINAL DYSTROPHY	UIRD	Yes	RPE65	Autosomal dominant	NM_000329.3	c.1430A>G	p.(Asp477Gly)	Missense	P	heterozygous						Not applicable
248	Male	CHOROIDEREMIA	CHM	Yes	CHM	X-linked	NM_000390	chrX:g.85296633-85303437inv	p.(?)	Structural Variant	P	hemizygous						Not applicable
249	Male	MACULAR DYSTROPHY	MD	Yes	PRPH2	Autosomal dominant	NM_000322	c.515G>A	p.(Arg172Gln)	Missense	P	heterozygous						Not applicable
250	Male	CONE-ROD DYSTROPHY	CRD	Yes	ABCA4	Autosomal recessive	NM_000350.3	c.1834C>T	p.(Gln612*)	Nonsense	P	homozygous						Not applicable
251	Male	CONE DYSTROPHY	CRD	No														Not applicable
252	Female	RETINITIS PIGMENTOSA	RP	No														Not applicable
253	Female	MACULAR DYSTROPHY	MD	No														No	ABCA4, NM_000350, c.5921dup, p.(Asn1974Lysfs*36), Heterozygous, Likely pathogenic ABCA4, NM_000350, c.140C>T, p.(Pro47Leu), Heterozygous, Variant of uncertain significance
254	Male	RETINITIS PIGMENTOSA	RP	No														Not applicable
255	Female	SYNDROMIC RETINAL DYSTROPHY	SIRD	No														No	ASCC3, NM_006828.4, c.1498C>A, p.(Pro500Thr), Heterozygous, Variant of uncertain significance ASCC3, NM_006828.4, c.2823G>A, p.(Gln941=), Heterozygous, Likely pathogenic
256	Female	MACULAR DYSTROPHY	MD	Yes	PRPH2	Autosomal dominant	NM_000322	c.424C>T	p.(Arg142Trp)	Missense	P	heterozygous						Not applicable
257	Male	RETINAL DYSTROPHY	UIRD	Yes	CNGB3	Autosomal recessive	NM_019098	c.1148del	p.(Thr383IlefsTer1)	Frameshift	P	homozygous						Not applicable
258	Female	SVEINSSON CHORIORETINAL ATROPHY	MISC	No														Not applicable
259	Female	CONE DYSTROPHY	CRD	No														Not applicable
260	Female	FUNDUS FLAVIMACULATUS	STGD	No														Not applicable
261	Female	MACULAR DYSTROPHY	MD	Yes	PRPH2	Autosomal dominant	NM_000322.5	c.424C>T	p.(Arg142Trp)	Missense	P	heterozygous						Not applicable
262	Female	CONE-ROD DYSTROPHY	CRD	Yes	ABCA4	Autosomal recessive	NM_000350.3	c.4539+2064C>T	p.(?)	Deep intronic	P	homozygous						Not applicable
263	Female	RETINITIS PIGMENTOSA	RP	No														No	USH2A, NM_007123, c.3883C>T, p.(Arg1295Ter), Heterozygous, Pathogenic USH2A, NM_007123, c.3812G>A, p.(Gly1271Glu), Heterozygous, Variant of uncertain significance
264	Female	STARGARDT	STGD	Yes	ABCA4	Autosomal recessive	NM_000350.3	c.1804A>T	p.(Arg602Trp)	Missense	P	heterozygous	c.4328G>A	p.(Arg1443His)	Missense	P	heterozygous	No
265	Male	SYNDROMIC CONE-ROD DYSTROPHY	SIRD	Yes	POMGNT1	Autosomal recessive	NM_017739.4	c.1539+1G>A	p.(?)	Splice Site Donor	P	homozygous						Not applicable
266	Male	RETINITIS PIGMENTOSA WITH MACULAR INVOLVEMENT	RP	No														Not applicable
267	Female	RETINITIS PIGMENTOSA	RP	Yes	PRPF31	Autosomal dominant	NM_015629	chr19:g.54612258_54636313del	p.(?)	Structural Variant	P	heterozygous						Not applicable
268	Male	RETINITIS PIGMENTOSA	RP	Yes	USH2A	Autosomal recessive	NM_000186.4	c.13339A>G	p.(Met4447Val)	Missense	P	homozygous						Not applicable
269	Male	SYNDROMIC RETINAL DYSTROPHY	SIRD	No														Not applicable
270	Female	CENTRAL AREOLAR CHOROIDAL DYSTROPHY	MD	No														Not applicable
271	Female	RETINITIS PIGMENTOSA	RP	No														Not applicable
272	Male	CENTRAL AREOLAR CHOROIDAL DYSTROPHY	MISC	No														Not applicable	ARL3, NM_004311, c.337del, p.(Glu113LysfsTer4), Heterozygous, Variant of uncertain significance
273	Male	RETINITIS PIGMENTOSA	RP	No														Not applicable	NR2E3, NM_014249.4, c.236T>A, p(.Leu79His), Heterozygous, Variant of uncertain significance
274	Male	RETINITIS PIGMENTOSA	RP	Yes	RP1L1	Autosomal recessive	NM_178857.6	c.2089C>T	p.(Gln697*)	Nonsense	LP	heterozygous	c.609+2T>C	p.(?)	Splice Site Donor	LP	heterozygous	No
275	Male	CONE-ROD DYSTROPHY	CRD	No														Not applicable	USH2A, NM_007123.6, c.1571C>T, p.(Ala524Val), Homozygous, Variant of uncertain significance
276	Male	RETINAL DYSTROPHY	UIRD	No														Not applicable	IMPG1, NM_001563, c.287A>T, p.(Tyr96Phe), Heterozygous, Variant of uncertain significance
277	Female	BARDET-BIEDEL SYNDROME	SIRD	No														Not applicable	BBS4, NM_033028, c.1106+3A>G, p.(?), Homozygous, Variant of uncertain significance
278	Female	FUNDUS ALBIPUNCTATUS	MISC	Yes	RDH5	Autosomal recessive	NM_001199771	c.712G>T	p.(Gly238Trp)	Missense	P	homozygous						Not applicable
279	Female	Retinitis pigmentosa	RP	No														No	CNGA1, NM_000087.2, c.1633G>A, p.(Gly545Ser), Homozygous, Variant of uncertain significance ABCA4, NM_000350, c.5882C>A, p.(Gly1961Glu), Heterozygous, Pathogenic ABCA4, NM_000350, c.66+2724A>G, p.(?), Heterozygous, Variant of uncertain significance
280	Male	LEBER CONGENITAL AMAUROSIS	LCA	No							LP							No	WDR19, NM_025132, c.2645+1G>T, p.(?), Heterozygous, Likely pathogenic WDR19, NM_025132, c.1982+963A>G, p.(?), Heterozygous, Variant of uncertain significance
281	Male	BLUE CONE MONOCHROMATISM	MISC	No														Not applicable
282	Female	RETINITIS PIGMENTOSA	RP	Yes	CRB1	Autosomal recessive	NM_201253.3	c.2042G>A	p.(Cys681Tyr)	Missense	P	heterozygous	c.2843G>A	p.(Cys948Tyr)	Missense	P	heterozygous	No
283	Male	FUNDUS FLAVIMACULATUS	STGD	No														Not applicable
284	Female	CONE-ROD DYSTROPHY	CRD	Yes	ABCA4	Autosomal recessive	NM_000350	c.3279C>A	p.(Asp1093Glu)	Missense	LP	homozygous						Not applicable
285	Female	RETINITIS PIGMENTOSA	RP	Yes	EYS	Autosomal recessive	NM_001292009	c.[1155T>A;8711_8718del]	p.[Cys385*;Thr2904Lysfs*4]	Nonsense	P	heterozygous	c.4350_4356del	p.(Ile1451Profs*3)	Frameshift	P	heterozygous	No
286	Female	STARGARDT	STGD	Yes	ABCA4	Autosomal recessive	NM_000350	c.5113C>T	p.(Arg1705Trp)	Missense	LP	heterozygous	c.5882G>A	p.(Gly1961Glu)	Missense	P	heterozygous	No
287	Female	STARGARDT/FUNDUS FLAVIMACULATUS	STGD	No														Not applicable
288	Male	RETINITIS PIGMENTOSA	RP	Yes	USH2A	Autosomal recessive	NM_007123	c.2276G>T	p.(Cys759Phe)	Missense	P	heterozygous	c.2299del	p.(Glu767SerfsTer21)	Frameshift	P	heterozygous	Yes
289	Female	CONE-ROD DYSTROPHY	CRD	Yes	PRPH2	Autosomal dominant	NM_000322.5	c.136C>T	p.(Arg46*)	Nonsense	P	heterozygous						Not applicable
290	Female	STARGARDT	STGD	Yes	ABCA4	Autosomal recessive	NM_000350	c.3113C>T	p.(Ala1038Val)	Missense	P	heterozygous	c.3259G>A	p.(Glu1087Lys)	Missense	LP	heterozygous	Yes
291	Male	RETINITIS PIGMENTOSA	RP	Yes	CNGA1	Autosomal recessive	NM_000087	c.1450_1462del	p.(Glu484Trpfs*6)	Frameshift	LP	homozygous						Not applicable
292	Male	ADULT VITELLIFORM MACULAR DYSTROPHY	VMD	Yes	PRPH2	Autosomal dominant	NM_000322	c.746del	p.(Gly249Alafs*7)	Frameshift	P	heterozygous						Not applicable
293	Male	RETINITIS PIGMENTOSA	RP	No														Not applicable	HK1, NM_000188, c.1297C>T, p.(Arg433Cys), Heterozygous, Variant of uncertain significance
294	Male	CONGENITAL STATIONAY NIGHT BLINDNESS	CSNB	No														Not applicable
295	Female	RETINAL DYSTROPHY	UIRD	No														Not applicable
296	Male	CONE-ROD DYSTROPHY	CRD	No														Not applicable
297	Male	RETINITIS PIGMENTOSA	RP	Yes	EYS	Autosomal recessive	NM_001142800	c.6714del	p.(Ile2239SerfsTer17)	Frameshift	P	heterozygous	c.8648_8655del	p.(Thr2883LysfsTer4)	Frameshift	P	heterozygous	No
298	Male	ACHROMATOPSIA	ACHM	No														No	CNGB3, NM_019098, c.1148del, p.(Thr383IlefsTer13), Heterozygous, Pathogenic CNGB3, NM_019098, c.1208G>A, p.(Arg403Gln), Heterozygous, Variant of uncertain significance
299	Male	RETINITIS PIGMENTOSA	RP	No														Not applicable	PRPH2, NM_000322, c.1028_1029del, p.(Pro343ArgfsTer48), Heterozygous, Variant of uncertain significance
300	Male	SYNDROMIC RETINAL DYSTROPHY	SIRD	No														Not applicable
301	Male	RETINITIS PIGMENTOSA	RP	Yes	CNGB1	Autosomal recessive	NM_001297	c.2957A>T	p.(Asn986Ile)	Missense	P	homozygous						Not applicable
302	Male	BARDET-BIEDEL SYNDROME	SIRD	No														No	MKKS, NM_018848, c.668C>G, p.(Ser223Ter), Heterozygous, Likely pathogenic MKKS, NM_018848, c.893A>C, p.(His298Pro), Heterozygous, Variant of uncertain significance
303	Male	CONE DYSTROPHY	CRD	No														Not applicable
304	Male	ACHROMATOPSIA	ACHM	Yes	CNGB3	Autosomal recessive	NM_019098.5	c.1148del	p.(Thr383Ilefs*13)	Frameshift	P	heterozygous	c.1929-1G>A	p.(?)	Splice Site Acceptor	P	heterozygous	Not applicable
305	Male	MACULOPATHY	MD	No														Not applicable
306	Male	RETINITIS PIGMENTOSA	RP	No														Not applicable
307	Male	RETINOSCHISIS	RS	Yes	RS1	X-linked	NM_000330.4	c.304C>T	p.(Arg102Thr)	Missense	P	hemizygous						Not applicable
308	Female	SYNDROMIC RETINITIS PIGMENTOSA	SIRD	Yes	RNU4ATAC	Autosomal recessive	NR_023343.1	n.16G>A	Not applicable	Non-coding SNV	P	heterozygous	n.47G>A	Not applicable	Non-coding SNV	P	heterozygous	No
309	Female	VITELLIFORM MACULAR DYSTROPHY	VMD	Yes	BEST1	Autosomal dominant	NM_004183	c.224 T>C	p.(Leu75Pro)	Missense	LP	heterozygous						Not applicable
310	Male	LEBER CONGENITAL AMAUROSIS	LCA	No														No	NMNAT1, NM_022787, c.37G>A, p.(Ala13Thr), Heterozygous, Variant of uncertain significance NMNAT1 NM_022787, c.439G>C, p.(Ala147Pro), Heterozygous, Variant of uncertain significance
311	Female	UNILATERAL RETINITIS PIGMENTOSA	RP	No														Not applicable
312	Female	VITELLIFORM MACULAR DYSTROPHY	VMD	Yes	BEST1	Autosomal dominant	NM_004183	c.279G>C	p.(Trp93Cys)	Missense	P	heterozygous						Not applicable
313	Male	MACULAR DYSTROPHY	MD	Yes	PRPH2	Autosomal dominant	NM_000322.5	c.582-1G>A	p.(?)	Splice Site Acceptor	P	heterozygous						Not applicable
314	Male	JOUBERT SYNDROME	SIRD	Yes	LAMA1	Autosomal recessive	NM_005559.4	c.6774G>A	p.(Lys2258=)	Synonymous	LP	homozygous						Not applicable
315	Male	RETINITIS PUNCTATA ALBISCENS	MISC	Yes	RDH5	Autosomal recessive	NM_001199771.3	c.470G>A	p.(Arg157Gln)	Missense	LP	homozygous						Not applicable
316	Female	CONE DYSTROPHY	CRD	No														Not applicable
317	Male	RETINITIS PIGMENTOSA	RP	Yes	CRB1	Autosomal recessive	NM_201253.3	c.1844G>A	p.(Gly615Asp)	Missense	LP	heterozygous	c.3110_3143dup	p.(Ser1049Aspfs*40)	Frameshift	P	heterozygous	No
318	Male	RETINITIS PIGMENTOSA	RP	Yes	RHO	Autosomal dominant	NM_000539.3	c.541C>A	p.(Glu181Lys)	Missense	P	heterozygous						Not applicable
319	Female	RETINITIS PIGMENTOSA + HEARING LOSS	SIRD	No														Not applicable
320	Female	SYNDROMIC CSNB	SIRD	No														Not applicable
321	Male	RETINITIS PIGMENTOSA	RP	No														Not applicable
322	Male	STARGARDT	STGD	Yes	ABCA4	Autosomal recessive	NM_000350.3	c.1834C>T	p.(Gln312*)	Nonsense	P	heterozygous	c.5882G>A	p.(Gly1961Glu)	Missense	P	heterozygous	No
323	Female	SALT AND PEPPER RETINOPATHY	MISC	No														Not applicable
324	Male	USHER SYNDROME	SIRD	No														Not applicable
