# Supplementary material for: The value of age of onset and family history as predictors of molecular diagnosis in a Swedish cohort of inherited retinal disease
Source: Acta Ophthalmol. 2024 Dec 6;103(3):327–38. doi: 10.1111/aos.16804 (PMC11986402; doi:10.1111/aos.16804)
Supplement: Supplementary file 2 — Table S2: Supporting Information [file AOS-103-327-s001.xlsx]

## Sheet: version_history_in_house_panel
retinal_dystrophy_panel_325_genes	retinal_dystrophy_panel_364_genes	retinal_dystrophy_panel_329_genes
ABCC6	ABCA4	ABCA4
ABCD1	ABCC6	ABCC6
ABHD12	ABCD1	ABHD12
ACO2	ABHD12	ACBD5
ADAM9	ACO2	ACO2
ADAMTS18	ADAM9	ADAM9
ADGRV1	ADAMTS18	ADAMTS18
ADIPOR1	ADGRV1	ADGRV1
AHI1	ADIPOR1	ADIPOR1
AIPL1	AGBL5	AFG3L2
AIRE	AHI1	AGBL5
ALMS1	AIPL1	AHI1
AMACR	AIRE	AHR
ARHGEF18	ALMS1	AIPL1
ARL13B	AMACR	AIRE
ARL2BP	ARHGEF18	ALDH3A2
ARL3	ARL13B	ALMS1
ARMC9	ARL2BP	ALPK1
ARR3	ARL3	AMACR
ARSG	ARL6	ARHGEF18
ATF6	ARMC9	ARL13B
ATOH7	ARR3	ARL2BP
B9D1	ARSG	ARL3
B9D2	ATF6	ARL6
BBIP1	ATOH7	ARMC9
BBS1	B9D1	ARR3
BBS10	B9D2	ARSG
BBS12	BBIP1	ASRGL1
BBS4	BBS1	ATF6
BBS5	BBS10	ATOH7
BBS7	BBS12	BBIP1
BBS9	BBS2	BBS1
BEST1	BBS4	BBS10
C1QTNF5	BBS5	BBS12
C8orf37	BBS7	BBS2
CA4	BBS9	BBS4
CABP4	BEST1	BBS5
CACNA1F	C1QTNF5	BBS7
CAPN5	C8orf37	BBS9
CC2D2A	CA4	BEST1
CDH23	CABP4	C1QTNF5
CDH3	CACNA1F	C8orf37
CDHR1	CACNA2D4	CABP4
CEP104	CAPN5	CACNA1F
CEP120	CC2D2A	CACNA2D4
CEP164	CDH23	CAPN5
CEP250	CDH3	CC2D2A
CEP290	CDHR1	CCT2
CEP41	CEP104	CDH23
CEP78	CEP120	CDH3
CEP83	CEP164	CDHR1
CERKL	CEP19	CEP104
CFAP410	CEP250	CEP120
CFH	CEP290	CEP164
CHM	CEP41	CEP19
CIB2	CEP78	CEP250
CLN3	CEP83	CEP290
CLN5	CERKL	CEP41
CLN6	CFAP410	CEP78
CLN8	CFH	CEP83
CLRN1	CHM	CERKL
CNGA1	CIB2	CFAP410
CNGA3	CISD2	CFH
CNGB1	CLN3	CHM
CNGB3	CLN5	CISD2
CNNM4	CLN6	CLCC1
COL11A2	CLN8	CLN3
COL18A1	CLRN1	CLN5
COL2A1	CNGA1	CLN6
COL4A1	CNGA3	CLN8
COL9A1	CNGB1	CLRN1
COL9A2	CNGB3	CLUAP1
COL9A3	CNNM4	CNGA1
COQ2	COL11A1	CNGA3
CPLANE1	COL11A2	CNGB1
CRB1	COL18A1	CNGB3
CRPPA	COL2A1	CNNM4
CRX	COL4A1	COL18A1
CSPP1	COL9A1	COL4A1
CTC1	COL9A2	COL9A2
CTNNA1	COL9A3	COQ2
CTNNB1	COQ2	COQ5
CTSD	CPE	CRB1
CWC27	CPLANE1	CRX
DHDDS	CRB1	CSPP1
DHX38	CRPPA	CTC1
DNAJC5	CRX	CTNNA1
DRAM2	CSPP1	CTNNB1
DTHD1	CTC1	CTSD
DYNC2H1	CTNNA1	CWC27
EFEMP1	CTNNB1	CYP4V2
ELOVL4	CTSD	DHDDS
ERCC6	CWC27	DHX38
ERCC8	CYP4V2	DNAJC30
ESPN	DHDDS	DRAM2
EXOSC2	DHX38	DYNC2H1
EYS	DNAJC5	EFEMP1
FAM161A	DRAM2	ELOVL1
FDXR	DTHD1	ELOVL4
FLVCR1	DYNC2H1	ERCC6
FRMD7	EFEMP1	ERCC8
FZD4	ELOVL4	ESPN
GNAT2	EMC1	EXOSC2
GNB3	ERCC6	EYS
GNPTG	ERCC8	FAM161A
GPR143	ESPN	FDXR
GPR179	EXOSC2	FLVCR1
GRK1	EYS	FRMD7
GRM6	FAM161A	FZD4
GUCA1A	FDXR	GDF6
GUCA1B	FLVCR1	GNAT1
HARS1	FRMD7	GNAT2
HCCS	FZD4	GNB3
HGSNAT	GNAT1	GNPTG
HK1	GNAT2	GPR143
HMX1	GNB3	GPR179
IDH3A	GNPTG	GRK1
IDH3B	GPR143	GRM6
IFT140	GPR179	GRN
IFT172	GRK1	GUCA1A
IFT27	GRM6	GUCA1B
IKBKG	GUCA1A	GUCY2D
IMPDH1	GUCA1B	HARS1
IMPG1	GUCY2D	HCCS
IMPG2	HARS1	HGSNAT
INPP5E	HCCS	HK1
INVS	HGSNAT	HMX1
IQCB1	HK1	IDH3A
JAG1	HMX1	IDH3B
KATNIP	IDH3A	IFT140
KCNV2	IDH3B	IFT172
KIAA0586	IFT140	IFT27
KIAA0753	IFT172	IFT74
KIAA1549	IFT27	IFT81
KIF11	IFT81	IKBKG
KIF7	IKBKG	IMPDH1
KIZ	IMPDH1	IMPG1
KLHL7	IMPG1	IMPG2
LAMA1	IMPG2	INPP5E
LRAT	INPP5E	IQCB1
LRIT3	INVS	JAG1
LRP2	IQCB1	KCNJ13
LRP5	JAG1	KCNV2
LZTFL1	KATNIP	KIAA0753
MAK	KCNJ13	KIAA1549
MERTK	KCNV2	KIF11
MFN2	KIAA0586	KIF3B
MFRP	KIAA0753	KIZ
MFSD8	KIAA1549	KLHL7
MKKS	KIF11	LAMA1
MMACHC	KIF7	LCA5
MTTP	KIZ	LRAT
MVK	KLHL7	LRIT3
MYO7A	LAMA1	LRP2
NAGLU	LCA5	LRP5
NDP	LPL	LZTFL1
NEK2	LRAT	MAK
NMNAT1	LRIT3	MAPKAPK3
NPHP1	LRP2	MED12
NPHP3	LRP5	MERTK
NR2E3	LZTFL1	MFN2
NR2F1	MAK	MFRP
NRL	MERTK	MFSD8
NYX	MFN2	MIR204
OAT	MFRP	MKKS
OCA2	MFSD8	MKS1
OFD1	MKKS	MMACHC
OPA1	MKS1	MSTO1
OPA3	MMACHC	MT-ATP6
OPN1LW	MT-ATP6	MT-ND1
OPN1SW	MT-ATP8	MT-ND4
OTX2	MT-CO1	MT-ND5
P3H2	MT-CO2	MT-ND6
PANK2	MT-CO3	MT-TE
PAX2	MT-CYB	MT-TK
PCARE	MT-ND1	MT-TL1
PCDH15	MT-ND2	MTTP
PCYT1A	MT-ND3	MT-TS2
PDE6A	MT-ND4	MVK
PDE6C	MT-ND4L	MYO7A
PDE6D	MT-ND5	NBAS
PDE6G	MT-ND6	NDP
PDE6H	MT-RNR1	NEK2
PDSS1	MT-RNR2	NEUROD1
PDSS2	MT-TA	NMNAT1
PDZD7	MT-TC	NPHP1
PEX1	MT-TD	NPHP3
PEX10	MT-TE	NPHP4
PEX12	MT-TF	NR2E3
PEX13	MT-TG	NR2F1
PEX14	MT-TH	NRL
PEX16	MT-TI	NYX
PEX19	MT-TK	OAT
PEX2	MT-TL1	OFD1
PEX26	MT-TL2	OPA1
PEX3	MT-TM	OPA3
PEX5	MT-TN	OPN1LW
PEX6	MTTP	OPN1MW
PHYH	MT-TP	OPN1SW
PISD	MT-TQ	OTX2
PITPNM3	MT-TR	P3H2
PLA2G5	MT-TS1	PANK2
PLK4	MT-TS2	PAX2
PNPLA6	MT-TT	PCARE
POC1B	MT-TV	PCDH15
POMGNT1	MT-TW	PCYT1A
PPT1	MT-TY	PDE6A
PRDM13	MVK	PDE6B
PROM1	MYO7A	PDE6C
PRPF3	NAGLU	PDE6D
PRPF31	NDP	PDE6G
PRPF4	NEK2	PDE6H
PRPF6	NMNAT1	PDSS1
PRPF8	NPHP1	PEX1
PRPH2	NPHP3	PEX12
PRPS1	NPHP4	PEX16
RAX2	NR2E3	PEX2
RBP3	NR2F1	PEX5
RBP4	NRL	PEX6
RCBTB1	NYX	PEX7
RD3	OAT	PHYH
RDH11	OCA2	PISD
RDH12	OFD1	PITPNM3
RDH5	OPA1	PLA2G5
REEP6	OPA3	PLK4
RGR	OPN1LW	PNPLA6
RGS9	OPN1MW	POC1B
RHO	OPN1SW	POC5
RIMS1	OTX2	POMGNT1
RLBP1	P3H2	POMT1
ROM1	PANK2	PPT1
RP1	PAX2	PRCD
RP1L1	PCARE	PRDM13
RP2	PCDH15	PROM1
RP9	PCYT1A	PRPF3
RPE65	PDE6A	PRPF31
RPGR	PDE6B	PRPF4
RPGRIP1	PDE6C	PRPF6
RS1	PDE6D	PRPF8
RTN4IP1	PDE6G	PRPH2
SAG	PDE6H	PRPS1
SAMD11	PDSS1	RAB28
SCAPER	PDSS2	RAX2
SCLT1	PDZD7	RBP3
SDCCAG8	PEX1	RBP4
SEMA4A	PEX10	RCBTB1
SGSH	PEX11B	RD3
SLC25A46	PEX12	RDH11
SLC38A8	PEX13	RDH12
SLC45A2	PEX14	RDH5
SLC7A14	PEX16	REEP6
SNRNP200	PEX19	RGR
SPATA7	PEX2	RGS9
SPP2	PEX26	RGS9BP
SRD5A3	PEX3	RHO
TCTN2	PEX5	RIMS2
TCTN3	PEX6	RLBP1
TEAD1	PEX7	RNU4ATAC
TIMM8A	PHYH	ROM1
TIMP3	PISD	RP1
TMEM107	PITPNM3	RP1L1
TMEM126A	PLA2G5	RP2
TMEM216	PLK4	RP9
TMEM237	PNPLA6	RPE65
TMEM67	POC1B	RPGR
TOPORS	POMGNT1	RPGRIP1
TPP1	PPT1	RPGRIP1L
TRAF3IP1	PRCD	RS1
TREX1	PRDM13	RTN4IP1
TRIM32	PROM1	SAG
TRPM1	PRPF3	SAMD11
TTC21B	PRPF31	SCAPER
TTC8	PRPF4	SDCCAG8
TTLL5	PRPF6	SEMA4A
TTPA	PRPF8	SLC24A1
TUB	PRPH2	SLC25A46
TUBB4B	PRPS1	SLC37A3
TUBGCP4	RAB28	SLC38A8
TUBGCP6	RAX2	SLC6A6
TULP1	RBP3	SLC7A14
TYRP1	RBP4	SNRNP200
USH1C	RCBTB1	SPATA7
USH1G	RD3	SPP2
USH2A	RDH11	SRD5A3
VCAN	RDH12	SSBP1
VPS13B	RDH5	TEAD1
WDPCP	REEP6	TIMM8A
WDR19	RGR	TIMP3
WFS1	RGS9	TINF2
WHRN	RGS9BP	TLCD3B
ZNF408	RHO	TMEM107
ZNF423	RIMS1	TMEM126A
ZNF513	RLBP1	TMEM138
ABCA4	ROM1	TMEM216
AGBL5	RP1	TMEM218
ARL6	RP1L1	TMEM231
BBS2	RP2	TMEM237
CACNA2D4	RP9	TMEM67
CEP19	RPE65	TOPORS
CISD2	RPGR	TPP1
COL11A1	RPGRIP1	TRAF3IP1
CPE	RPGRIP1L	TREX1
CYP4V2	RS1	TRIM32
EMC1	RTN4IP1	TRNT1
GNAT1	SAG	TRPM1
GUCY2D	SAMD11	TSPAN12
IFT81	SCAPER	TTC8
KCNJ13	SCLT1	TTLL5
LCA5	SDCCAG8	TTPA
MKS1	SEMA4A	TUB
NPHP4	SGSH	TUBB4B
OPN1MW	SLC24A1	TUBGCP4
PDE6B	SLC25A46	TUBGCP6
PEX11B	SLC38A8	TULP1
PEX7	SLC45A2	UNC119
PRCD	SLC7A14	USH1C
RAB28	SNRNP200	USH1G
RGS9BP	SPATA7	USH2A
RPGRIP1L	SPP2	USP45
SLC24A1	SRD5A3	VCAN
TCTN1	TCTN1	VPS13B
TMEM231	TCTN2	WDPCP
TSPAN12	TCTN3	WDR19
TYR	TEAD1	WFS1
YME1L1	TIMM8A	WHRN
	TIMP3	ZFYVE26
	TMEM107	ZNF408
	TMEM126A	ZNF423
	TMEM138	ZNF513
	TMEM216
	TMEM231
	TMEM237
	TMEM67
	TOPORS
	TPP1
	TRAF3IP1
	TREX1
	TRIM32
	TRPM1
	TSPAN12
	TTC21B
	TTC8
	TTLL5
	TTPA
	TUB
	TUBB4B
	TUBGCP4
	TUBGCP6
	TULP1
	TYR
	TYRP1
	USH1C
	USH1G
	USH2A
	VCAN
	VPS13B
	WDPCP
	WDR19
	WFS1
	WHRN
	YME1L1
	ZNF408
	ZNF423
	ZNF513
